# Supplementary material for: Nuclear Factor-Kappa-B Mediates the Advanced Glycation End Product-Induced Repression of Slc2a4 Gene Expression in 3T3-L1 Adipocytes
Source: Int J Mol Sci. 2024 Jul 28;25(15):8242. doi: 10.3390/ijms25158242 (PMC11311564; doi:10.3390/ijms25158242)
Supplement: Supplementary file 1 [file ijms-25-08242-s001.zip]

Archive with 1 entries (1 files):
- ijms3105422Supplementary Figures [R].pptx
